# Supplementary material for: 18F-FDG PET/CT Impact on Malignant Melanoma Patients Undergoing Staging and Restaging: A Single-University-Center Experience in a Real-World Setting
Source: Diagnostics (Basel). 2025 Jun 18;15(12):1560. doi: 10.3390/diagnostics15121560 (PMC12192031; doi:10.3390/diagnostics15121560)
Supplement: Supplementary file 1 [file diagnostics-15-01560-s001.zip]

Archive with 1 entries (1 files):
- diagnostics-3648515-supplementary.pdf
